# Supplementary material for: A Polychaete’s Powerful Punch: Venom Gland Transcriptomics of Glycera Reveals a Complex Cocktail of Toxin Homologs
Source: Genome Biol Evol. 2014 Sep 5;6(9):2406–23. doi: 10.1093/gbe/evu190 (PMC4202326; doi:10.1093/gbe/evu190)
Supplement: Supplementary Data [file supp_evu190_suppl_data.zip]

Archive with 3 entries (3 files):
- Supp_file2_final.pdf
- Supp_file3.tar.gz
- Supp_file1_final.pdf
